# Supplementary material for: Polyamine Oxidation Is Indispensable for Wheat (Triticum aestivum L.) Oxidative Response and Necrotic Reactions during Leaf Rust (Puccinia triticina Eriks.) Infection
Source: Plants (Basel). 2021 Dec 16;10(12):2787. doi: 10.3390/plants10122787 (PMC8703351; doi:10.3390/plants10122787)
Supplement: Supplementary file 1 [file plants-10-02787-s001.zip]

Archive with 1 entries (1 files):
- plants-1511168-supplementary.pdf
